# Supplementary material for: GT-00AxIL15, a Novel Tumor-Targeted IL-15-Based Immunocytokine for the Treatment of TA-MUC1-Positive Solid Tumors: Preclinical In Vitro and In Vivo Pharmacodynamics and Biodistribution Studies
Source: Int J Mol Sci. 2024 Jan 24;25(3):1406. doi: 10.3390/ijms25031406 (PMC10855649; doi:10.3390/ijms25031406)
Supplement: Supplementary file 1 [file ijms-25-01406-s001.zip]

Archive with 1 entries (1 files):
- ijms-2807728-supplementary.pdf
